# Supplementary material for: Immobilization of Acinetobacter sp. A-1 and Applicability in Removal of Difenoconazole from Water–Sediment Systems
Source: Microorganisms. 2025 Apr 1;13(4):802. doi: 10.3390/microorganisms13040802 (PMC12029691; doi:10.3390/microorganisms13040802)
Supplement: Supplementary file 1 [file microorganisms-13-00802-s001.zip]

Archive with 1 entries (1 files):
- microorganisms-3551425-supplementary.pdf
